# Supplementary material for: MicroRNA profile of polyunsaturated fatty acid treated glioma cells reveal apoptosis-specific expression changes
Source: Lipids Health Dis. 2011 Sep 30;10:173. doi: 10.1186/1476-511X-10-173 (PMC3203338; doi:10.1186/1476-511X-10-173)
Supplement: Additional file 2 — miRNA expression data. Results of 112 analyzed miRNA expression in glioma cells (GBM2, GBM5, U373) in response to different PUFA (AA100, AA50, arachidonic acid at 100 and 50 μM concentrations, respectively; DH100, DH50, DHA at 100 and 50 μM concentrations, respectively; GL100, GL50, GLA at 100 and 50 μM concentrations, respectively) or temozolomide (TM100, 100 μM temozolomide) treatment. [file 1476-511X-10-173-S2.xls]

## Sheet: suppl table
	GBM2							GBM5							U373
ASSAY	AA100	AA50	DHA100	DHA50	GLA100	GLA50	TMZ100	AA100	AA50	DHA100	DHA50	GLA100	GLA50	TMZ100	AA100	AA50	DHA100	DHA50	GLA100	GLA50	TMZ100
hsa-let-7a	-0.272	0.064	-0.052	n.d.	0.1525	0.7985	-0.6235	0.5545	-0.2955	-0.7045	-0.447	-0.007	-0.184	-0.832	n.d.	n.d.	n.d.	n.d.	n.d.	n.d.	n.d.
hsa-let-7b	0.896	0.911	-0.739	-0.0595	n.d.	n.d.	-8.595	n.d.	n.d.	n.d.	n.d.	-1.93	-0.839	-8.4655	n.d.	-0.338	-1.565	-0.7225	-2.542	-0.58	-1.208
hsa-let-7c	-0.3635	-0.629	-0.579	-0.27	-1.02	-0.4005	-0.9325	-0.7865	-0.739	-0.7865	-0.4895	-3.4135	-2.3695	-1.913	0.62	0.56	-0.489	-0.3195	-1.863	-1.129	-0.989
hsa-let-7d	-0.3945	-0.158	-0.5735	-0.906	-0.251	-0.2425	-0.373	1.9895	1.827	1.727	1.9985	-0.1145	-0.5735	0.5235	2.077	1.908	-0.2825	-0.169	0.059	-0.653	0.505
hsa-let-7e	1.037	0.9755	-0.137	-0.3355	1.325	1.5475	0.9735	1.3295	2.0965	1.3025	1.249	-2.4965	-2.7535	-2.666	n.d.	n.d.	n.d.	n.d.	n.d.	n.d.	n.d.
hsa-let-7f	-0.7935	0.106	0.319	-0.268	-0.25	0.528	-0.253	-2.573	-0.361	-1.34	-1.05	n.d.	n.d.	0.225	n.d.	n.d.	n.d.	n.d.	n.d.	n.d.	n.d.
hsa-let-7g	0.884	0.527	n.d.	n.d.	n.d.	n.d.	n.d.	0.4155	0.4935	-1.406	-1.624	0.079	-0.891	2.401	-4.718	-2.818	3.13	2.861	n.d.	n.d.	-6.09
hsa-miR-1	-1.2475	-1.168	-0.329	-0.843	-0.388	0.15	-0.4605	-0.44	0.702	-0.4795	-0.5	0.6575	0.441	6.16	n.d.	n.d.	n.d.	n.d.	n.d.	n.d.	n.d.
hsa-miR-100	n.d.	n.d.	n.d.	n.d.	n.d.	n.d.	n.d.	n.d.	n.d.	-2.564	-2.622	-1.65	n.d.	-0.7195	n.d.	n.d.	n.d.	n.d.	-1.1725	-2.044	n.d.
hsa-miR-101	n.d.	n.d.	n.d.	n.d.	n.d.	n.d.	n.d.	n.d.	n.d.	n.d.	n.d.	n.d.	n.d.	n.d.	n.d.	n.d.	n.d.	2.336	n.d.	-2.753	-2.108
hsa-miR-103	-0.678	-0.286	-1.2945	-0.551	-0.78	-0.697	-0.9975	n.d.	n.d.	n.d.	n.d.	n.d.	n.d.	n.d.	0.625	0.64	n.d.	1.565	-1.345	n.d.	-1.847
hsa-miR-105	-0.6835	-0.3395	-0.08	-0.6945	-0.228	0.001	-0.093	2.5415	0.9445	1.158	0.809	0.411	0.7955	0.963	0.701	0.249	n.d.	n.d.	n.d.	n.d.	n.d.
hsa-miR-106a	0.167	-0.785	-1.925	-3.453	-0.9025	-0.9125	-0.5945	-0.574	-0.4815	0.047	0.106	n.d.	n.d.	-1.979	0.41	0.811	n.d.	-2.732	-3.216	n.d.	-3.974
hsa-miR-106b	-0.656	-0.987	-2.157	-1.998	-0.422	-0.435	-1.282	2.121	0.935	4.0105	4.587	2.976	0.911	0.56	-0.383	-0.295	n.d.	n.d.	-4.909	n.d.	n.d.
hsa-mi-R107	-0.3025	-0.0565	-0.7325	-0.39	-0.1375	-0.0475	-0.5585	0.156	0.913	2.3015	2.952	n.d.	n.d.	n.d.	0.267	0.494	n.d.	n.d.	-1.916	n.d.	-2.427
hsa-miR-10a	-0.157	0.172	-0.5925	-0.9235	0.056	-0.064	-0.232	0.4375	0.432	0.2745	0.536	0.1025	0.439	-0.4005	0.811	0.365	-3.761	-0.394	-0.877	0.239	-1.941
hsa-miR-10b	-0.437	-0.146	-0.3975	-0.754	-0.1135	-0.074	-0.3535	0.013	-0.621	-0.5075	0.011	-1.9305	-2.0925	-0.355	n.d.	n.d.	0.213	0.2465	3.051	0.499	-0.7395
hsa-miR-122	-0.699	0.999	0.801	-0.997	-0.0865	-0.047	0.436	n.d.	n.d.	n.d.	n.d.	n.d.	n.d.	n.d.	n.d.	n.d.	n.d.	n.d.	n.d.	n.d.	n.d.
hsa-miR-125b	0.7325	-0.0125	0.3105	0.6725	n.d.	n.d.	n.d.	-4.507	-3.8975	-4.484	-1.901	4.073	n.d.	-2.404	n.d.	n.d.	n.d.	n.d.	n.d.	n.d.	n.d.
hsa-miR-126	-0.798	-0.2095	-8.365	-4.989	-0.529	-0.1285	-0.161	0.7785	0.521	0.516	0.661	-0.662	0.516	-3.659	0.815	0.111	n.d.	n.d.	-1.855	n.d.	-1.159
hsa-miR-127	-0.5625	-0.7605	n.d.	n.d.	-0.8685	-0.6555	-0.499	n.d.	n.d.	n.d.	n.d.	n.d.	n.d.	n.d.	n.d.	n.d.	n.d.	n.d.	n.d.	n.d.	n.d.
hsa-miR-128a	-1.2165	0.3505	-0.5195	0.0435	-0.1845	-0.2055	-0.2985	0.96	0.5675	0.759	0.55	-1.237	n.d.	-3.285	-0.403	-0.082	n.d.	-2.494	-3.99	n.d.	-1.867
hsa-miR-129	n.d.	n.d.	n.d.	n.d.	n.d.	n.d.	n.d.	n.d.	n.d.	n.d.	n.d.	n.d.	n.d.	n.d.	0.531	-0.056	n.d.	n.d.	-8.75	n.d.	n.d.
hsa-miR-130a	-0.7625	0.054	n.d.	n.d.	-0.309	-0.0905	-0.5575	n.d.	n.d.	n.d.	n.d.	n.d.	n.d.	n.d.	n.d.	n.d.	n.d.	n.d.	n.d.	n.d.	n.d.
hsa-miR-130b	-0.723	0.064	-2.466	n.d.	-0.658	-0.116	0.589	-5.207	-6.928	-5.313	-3.864	-0.965	-0.097	0.0575	0.6575	0.372	0.263	0.3045	0.671	0.91	0.633
hsa-miR-132	0.885	-0.056	n.d.	n.d.	-0.479	0.85	0.944	n.d.	n.d.	n.d.	n.d.	-0.7335	-0.402	0.402	3.8765	2.9245	2.8375	2.9805	2.363	2.3125	1.6705
hsa-miR-133a	0.193	0.6365	0.866	-0.37	-0.067	0.607	0.78	-0.2285	-0.121	-0.317	0.358	0.1545	-0.4355	0.9275	0.2065	0.113	0.5965	-0.0255	-0.0775	1.0555	0.151
hsa-miR-133b	n.d.	n.d.	n.d.	n.d.	n.d.	n.d.	n.d.	n.d.	n.d.	n.d.	n.d.	n.d.	n.d.	0.3245	0.807	0.666	0.075	-0.6975	0.0405	-0.624	2.022
hsa-miR-135a	n.d.	n.d.	1.402	n.d.	n.d.	n.d.	-1.65	n.d.	n.d.	n.d.	n.d.	n.d.	n.d.	n.d.	-0.678	0.519	-0.005	-0.428	n.d.	n.d.	0.5115
hsa-miR-136	n.d.	n.d.	n.d.	n.d.	n.d.	n.d.	n.d.	n.d.	n.d.	n.d.	n.d.	n.d.	n.d.	n.d.	n.d.	n.d.	n.d.	n.d.	n.d.	n.d.	n.d.
hsa-miR-137	n.d.	n.d.	n.d.	n.d.	n.d.	n.d.	n.d.	n.d.	n.d.	n.d.	n.d.	n.d.	n.d.	n.d.	0.056	-0.385	-0.379	-0.514	0.0965	-0.691	-0.783
hsa-miR-138	2.23	-0.3685	0.9525	n.d.	-0.801	-0.311	0.717	n.d.	-2.056	n.d.	-4.244	-0.867	-0.851	-0.085	3.879	3.4075	3.492	3.7795	1.082	0.741	0.461
hsa-miR-140-3p	n.d.	n.d.	n.d.	n.d.	n.d.	n.d.	n.d.	n.d.	n.d.	n.d.	n.d.	n.d.	n.d.	n.d.	1.195	1.731	1.7515	1.758	2.0115	2.3755	1.904
hsa-miR-141	-0.566	-0.042	n.d.	n.d.	n.d.	n.d.	n.d.	0.2395	-0.2435	n.d.	n.d.	-0.6485	-0.6115	-1.129	0.4245	0.1165	3.68	2.9965	1.9845	2.719	1.2485
hsa-miR-143	-1.283	0.3265	-1.515	-0.897	0.2475	n.d.	-0.369	-1.764	-1.4955	-1.185	-1.329	-1.7755	-1.873	-0.1435	0.675	0.725	1.625	2.7075	-0.047	0.093	-0.5045
hsa-miR-145	-5.7035	-4.3035	-7.35	-2.3695	-2.7245	0.2635	-0.774	-2.193	-2.8185	-2.35	-1.3505	0.014	-0.9225	n.d.	0.612	0.1365	2.5655	2.429	0.5945	1.6025	0.534
hsa-miR-146a	n.d.	n.d.	-1.5425	-0.8575	-1.6325	-0.0145	-2.619	n.d.	n.d.	n.d.	n.d.	n.d.	n.d.	n.d.	n.d.	n.d.	n.d.	n.d.	n.d.	n.d.	n.d.
hsa-miR-146b	n.d.	n.d.	n.d.	n.d.	n.d.	n.d.	n.d.	-0.799	-0.9455	-0.987	-0.975	0.404	-0.28	-0.977	0.2435	0.4505	0.6935	0.489	-0.154	0.1535	0.335
hsa-miR-148a	-0.4	-0.237	n.d.	n.d.	n.d.	n.d.	-0.525	n.d.	n.d.	n.d.	n.d.	n.d.	n.d.	n.d.	n.d.	n.d.	n.d.	n.d.	n.d.	n.d.	n.d.
hsa-miR-149	0.469	-0.3985	-0.062	-0.014	-0.871	-0.603	1.196	-3.844	-3.822	-2.153	-1.187	1.5115	0.065	1.606	0.891	0.725	0.6485	0.3715	0.954	0.973	1.358
hsa-miR-150	n.d.	n.d.	n.d.	n.d.	n.d.	n.d.	n.d.	n.d.	n.d.	n.d.	n.d.	n.d.	n.d.	-0.656	n.d.	n.d.	n.d.	n.d.	n.d.	n.d.	n.d.
hsa-miR-152	n.d.	n.d.	n.d.	n.d.	n.d.	n.d.	n.d.	n.d.	n.d.	n.d.	n.d.	n.d.	n.d.	8.876	n.d.	n.d.	n.d.	n.d.	n.d.	n.d.	n.d.
hsa-miR-153	0.473	-0.925	n.d.	n.d.	0.273	-0.3975	n.d.	n.d.	n.d.	n.d.	n.d.	n.d.	n.d.	n.d.	n.d.	n.d.	n.d.	n.d.	n.d.	n.d.	n.d.
hsa-miR-155	-0.5325	-0.527	-0.716	-0.378	0.059	0.482	0.475	n.d.	n.d.	n.d.	n.d.	n.d.	n.d.	n.d.	n.d.	n.d.	n.d.	n.d.	n.d.	n.d.	n.d.
hsa-miR-15a	-0.1735	-0.0645	-1.127	-1.164	-0.7295	-0.333	-0.5575	0.0895	0.9675	0.2475	0.2685	-0.7725	-5.549	-1.6235	n.d.	n.d.	n.d.	n.d.	n.d.	n.d.	n.d.
hsa-miR-15b	-0.5775	-0.166	-0.7795	-0.6415	-0.664	-0.194	-0.595	-0.404	0.014	-0.0685	-0.062	-2.703	-3.904	-2.575	n.d.	n.d.	n.d.	n.d.	n.d.	n.d.	n.d.
hsa-miR-16	-0.286	0.507	-0.781	0.22	n.d.	n.d.	-3.783	n.d.	n.d.	3.495	3.427	-0.753	n.d.	-1.1295	n.d.	n.d.	-0.013	0.132	-0.15	0.2175	-1.874
hsa-miR-17	-1.288	-1.076	-0.8725	-0.776	-1.339	-0.285	-1.28	0.014	0.715	0.796	0.584	-4.0725	-4.955	-1.295	n.d.	n.d.	n.d.	n.d.	n.d.	n.d.	n.d.
hsa-miR-181a	n.d.	n.d.	n.d.	n.d.	1.83	0.751	-0.548	n.d.	n.d.	n.d.	n.d.	1.098	0.076	-0.933	1.502	-0.327	-0.383	0.553	3.593	2.998	-0.091
hsa-miR-182	0.583	-0.803	-0.427	0.395	-0.3055	0.0075	2.416	-0.2175	-0.0865	-1.4595	-1.6165	-0.0085	-0.602	1.0615	0.6995	0.469	0.813	0.653	0.397	0.205	0.226
hsa-miR-183	0.316	-0.841	0.6	0.797	n.d.	4.02	-1.089	3.656	2.125	n.d.	n.d.	0.146	-0.222	-3.892	n.d.	n.d.	n.d.	n.d.	n.d.	n.d.	n.d.
hsa-miR-184	-0.563	0.1395	0.253	0.29	n.d.	4.043	-0.403	n.d.	n.d.	n.d.	n.d.	n.d.	n.d.	n.d.	n.d.	n.d.	-1.984	n.d.	n.d.	n.d.	n.d.
hsa-miR-185	0.515	0.594	-0.5005	0.179	-0.735	-0.735	0.037	-1.983	-0.891	-1.357	-0.313	0.9245	0.57	0.0345	0.923	0.7755	0.3895	0.582	0.453	0.655	0.3345
hsa-miR-18a	-0.3645	0.591	-0.23	-0.463	0.026	-0.268	-0.4845	0.0195	0.79	0.586	0.7385	-1.029	-1.175	-1.278	n.d.	n.d.	n.d.	n.d.	n.d.	n.d.	n.d.
hsa-miR-191	-0.2685	0.8285	1.314	-0.575	0.241	-0.4285	1.2815	-1.427	-1.3625	-0.3145	-0.1455	1	-0.2305	-2.3795	n.d.	n.d.	n.d.	n.d.	n.d.	n.d.	n.d.
hsa-miR-192	n.d.	n.d.	n.d.	n.d.	n.d.	n.d.	n.d.	n.d.	n.d.	n.d.	n.d.	n.d.	n.d.	n.d.	0.7235	0.11	0.2855	0.6785	0.6495	0.2145	0.263
hsa-miR-194	n.d.	n.d.	n.d.	n.d.	n.d.	n.d.	n.d.	n.d.	n.d.	n.d.	n.d.	n.d.	n.d.	n.d.	n.d.	n.d.	n.d.	n.d.	n.d.	n.d.	n.d.
hsa-miR-196b	0.146	-0.075	-0.7805	-0.6925	-0.4155	0.128	-1.808	-0.1375	0.771	-0.657	0.1095	0.512	-0.46	-0.1695	n.d.	n.d.	n.d.	n.d.	n.d.	n.d.	n.d.
hsa-miR-197	-0.6455	-0.8265	-0.1555	0.679	-0.884	0.4345	-2.527	-0.0985	-0.8635	n.d.	n.d.	0.583	-0.8785	0.8525	0.011	0.775	2.0725	1.4215	2.5715	2.669	-0.367
hsa-miR-198	n.d.	n.d.	n.d.	n.d.	n.d.	n.d.	n.d.	n.d.	n.d.	n.d.	n.d.	0.033	-0.372	-1.6905	-2.1115	-1.8035	-1.4965	-1.611	-1.83	0.3415	-5.824
hsa-miR-199a	0.141	-0.873	-0.924	-0.873	n.d.	5.22	1.619	n.d.	n.d.	n.d.	n.d.	2.6015	-0.258	5.6335	0.771	-0.692	0.2515	0.912	1.4805	0.016	-0.649
hsa-miR-19a	0.443	-0.169	-0.715	-0.65	0.3685	0.72	0.8155	n.d.	n.d.	n.d.	n.d.	-2.388	-0.734	-0.503	n.d.	n.d.	n.d.	n.d.	n.d.	n.d.	n.d.
hsa-miR-19b	n.d.	n.d.	n.d.	7.7875	n.d.	n.d.	n.d.	n.d.	n.d.	n.d.	n.d.	1.465	0.675	-3.268	n.d.	n.d.	n.d.	7.3775	-3.951	3.161	n.d.
hsa-miR-200a	3.402	3.62	n.d.	n.d.	9.661	8.878	0.783	n.d.	n.d.	n.d.	n.d.	0.529	0.983	4.639	-8.9165	-3.5255	-5.1135	-7.7485	-2.9775	-5.5095	-4.7635
hsa-miR-200c	-3.7385	-1.0635	0.0455	-0.1205	1.278	-0.0115	0.0285	n.d.	n.d.	n.d.	n.d.	n.d.	n.d.	n.d.	n.d.	n.d.	n.d.	n.d.	n.d.	n.d.	n.d.
hsa-miR-203	0.706	0.9955	2.7785	2.442	-18.982	-13.0755	-4.793	n.d.	n.d.	n.d.	n.d.	n.d.	n.d.	n.d.	n.d.	n.d.	n.d.	n.d.	n.d.	n.d.	n.d.
hsa-miR-204	n.d.	n.d.	n.d.	n.d.	n.d.	n.d.	n.d.	n.d.	n.d.	n.d.	n.d.	1.335	-0.0105	0.103	n.d.	n.d.	n.d.	n.d.	n.d.	n.d.	n.d.
hsa-miR-205	n.d.	n.d.	n.d.	n.d.	n.d.	n.d.	n.d.	n.d.	n.d.	n.d.	n.d.	n.d.	n.d.	n.d.	n.d.	n.d.	n.d.	n.d.	n.d.	n.d.	n.d.
hsa-miR-206	0.394	-0.49	-2.287	-0.289	-3.464	-2.369	-1.22	n.d.	n.d.	n.d.	n.d.	2.252	1.41	2.2005	n.d.	2.418	-2.864	0.728	0.749	-0.084	4.006
hsa-miR-208	-1.967	-0.792	0.21	-0.55	-1.293	-2.439	-0.457	0.928	0.076	3.189	0.743	3.799	2.628	4.821	n.d.	1.0805	n.d.	n.d.	n.d.	2.1485	-0.0615
hsa-miR-20a	0.759	0.5925	-0.621	-0.3315	-1.8975	-1.5995	-0.315	-0.555	0.256	-0.0375	0.489	-3.2545	-1.063	-3.0595	n.d.	n.d.	n.d.	n.d.	n.d.	n.d.	n.d.
hsa-miR-20b	3.584	3.246	-0.411	0.405	n.d.	n.d.	-2.471	4.111	3.853	1.177	1.283	-0.6375	0.531	0.856	0.727	-0.01	2.62	4.189	-0.938	0.2035	0.058
hsa-miR-21	n.d.	n.d.	n.d.	n.d.	n.d.	n.d.	n.d.	0.6325	0.908	0.917	0.905	-2.022	-1.188	-0.267	n.d.	n.d.	n.d.	n.d.	n.d.	n.d.	n.d.
hsa-miR-210	0.686	-0.292	-0.738	-0.4255	-1.1915	7.0865	2.2225	n.d.	-4.423	n.d.	n.d.	0.327	-0.326	0.8525	0.6745	-0.151	0.314	-0.198	0.832	0.784	0.1745
hsa-miR-214	n.d.	n.d.	-2.1855	n.d.	-0.469	0.652	0.18	n.d.	n.d.	n.d.	n.d.	n.d.	n.d.	n.d.	0.905	0.925	0.5555	0.9815	0.07	0.0185	0.807
hsa-miR-219	0.076	0.424	n.d.	n.d.	1.743	0.7805	-0.238	n.d.	n.d.	n.d.	n.d.	n.d.	n.d.	n.d.	n.d.	n.d.	n.d.	n.d.	n.d.	n.d.	n.d.
hsa-miR-22	0.009	-0.164	0.5735	-0.946	-3.5365	-2.2655	-3.386	-1.088	-1.17	-1.864	-0.66	-2.071	-1.006	-0.0815	-2.523	-2.225	-1.215	-0.7105	0.4575	0.36	0.082
hsa-miR-221	-0.389	-0.231	-0.075	-0.758	0.318	-0.296	0.083	3.79	1.341	n.d.	n.d.	n.d.	n.d.	0.212	n.d.	n.d.	n.d.	n.d.	n.d.	n.d.	n.d.
hsa-miR-222	-0.3155	0.4115	-0.707	-0.953	2.226	2.1605	0.902	-0.926	0.1515	-0.766	0.354	n.d.	-2.295	n.d.	n.d.	n.d.	n.d.	-4.779	n.d.	-7.919	n.d.
hsa-miR-223	n.d.	n.d.	n.d.	n.d.	n.d.	n.d.	n.d.	n.d.	n.d.	n.d.	n.d.	n.d.	n.d.	n.d.	n.d.	n.d.	n.d.	n.d.	n.d.	n.d.	n.d.
hsa-miR-224	0.273	0.238	-0.916	-0.3195	-1.4685	-2.4135	-0.969	n.d.	n.d.	n.d.	n.d.	n.d.	n.d.	n.d.	1.368	0.552	1.7955	0.8955	2.184	1.4665	0.3975
hsa-miR-23a	0.2625	0.8705	n.d.	n.d.	-0.593	-0.993	-2.2315	-0.664	-0.212	0.062	-0.2435	n.d.	n.d.	5.57	n.d.	n.d.	n.d.	n.d.	n.d.	n.d.	n.d.
hsa-miR-23b	-0.775	-0.5865	-2.126	n.d.	-0.967	-0.397	-0.975	n.d.	n.d.	n.d.	n.d.	n.d.	n.d.	0.161	n.d.	n.d.	n.d.	n.d.	n.d.	n.d.	n.d.
hsa-miR-24	3.261	3.177	n.d.	7.374	n.d.	n.d.	n.d.	n.d.	n.d.	-0.6495	-0.6445	0.7485	0.1565	0.7185	n.d.	n.d.	n.d.	1.965	n.d.	-6.5455	n.d.
hsa-miR-25	-2.62	-1.146	-4.061	-1.404	-1.998	-1.221	-1.272	-1.326	0.094	-0.9325	0.154	n.d.	n.d.	-3.329	n.d.	n.d.	n.d.	n.d.	n.d.	n.d.	n.d.
hsa-miR-26a	-0.872	-0.09	-0.765	-0.271	-0.3625	0.321	-0.568	3.5095	3.963	3.59	4.2955	-0.8435	0.2805	-0.0075	5.661	5.629	1.694	-0.423	3.167	n.d.	2.85
hsa-miR-27a	0.0605	-0.0675	0.422	0.5755	-0.5075	-0.5	-0.4925	3.7685	4.569	3.841	4.43	-0.9975	-0.969	0.182	n.d.	n.d.	n.d.	n.d.	n.d.	n.d.	n.d.
hsa-miR-27b	-0.072	0.6505	-0.471	-0.021	-0.1135	0.0495	-0.469	-0.1805	0.3905	0.821	1.221	n.d.	n.d.	0.243	n.d.	n.d.	n.d.	n.d.	n.d.	n.d.	n.d.
hsa-miR-29a	3.198	4.858	5.426	4.611	n.d.	n.d.	-5.474	n.d.	n.d.	1.383	0.474	0.24	0.689	-0.791	-2.639	0.429	n.d.	5.992	0.362	-0.79	-0.0675
hsa-miR-29b	0.158	0.85	n.d.	n.d.	n.d.	n.d.	n.d.	n.d.	n.d.	-5.189	-6.508	n.d.	n.d.	0.121	n.d.	n.d.	n.d.	n.d.	n.d.	n.d.	n.d.
hsa-miR-29c	0.8465	0.8855	-4.504	-2.0345	-1.7465	-2.059	-2.4085	n.d.	-0.1415	-2.358	-1.815	-3.8275	-1.4545	-0.3685	n.d.	n.d.	n.d.	n.d.	n.d.	n.d.	n.d.
hsa-miR-30b	0.096	-0.779	-1.892	-1.474	-0.526	-0.1985	-0.561	-0.0025	0.3645	0.11	0.741	n.d.	n.d.	-1.252	n.d.	n.d.	n.d.	n.d.	n.d.	n.d.	n.d.
hsa-miR-30c	-2.7875	-2.9195	-4.0875	-4.9345	-2.4815	-2.066	-2.114	-3.8815	-3.8555	-4.822	-3.1925	n.d.	n.d.	-4.267	-2.495	-4.697	n.d.	2.583	-6.849	n.d.	-10.125
hsa-miR-31	n.d.	n.d.	-0.147	n.d.	n.d.	n.d.	n.d.	n.d.	n.d.	n.d.	n.d.	-0.164	0	0.4585	-0.326	0.23	-4.693	n.d.	-4.129	-4.385	-4.233
hsa-miR-32	n.d.	n.d.	n.d.	1.196	n.d.	n.d.	n.d.	n.d.	n.d.	n.d.	n.d.	-0.641	-0.489	2.546	n.d.	n.d.	n.d.	n.d.	n.d.	n.d.	n.d.
hsa-miR-320	-0.6505	0.0155	-0.059	-0.6505	0.3935	0.0305	-0.327	n.d.	-4.397	n.d.	n.d.	0.845	0.066	0.785	1.413	1.75	1.824	1.882	n.d.	n.d.	n.d.
hsa-miR-323-3p	n.d.	n.d.	n.d.	n.d.	n.d.	n.d.	n.d.	n.d.	n.d.	n.d.	n.d.	0.922	-0.383	-0.0335	1.9085	1.4045	1.6235	1.525	1.8075	2.2485	1.917
hsa-miR-326	n.d.	n.d.	n.d.	n.d.	n.d.	n.d.	n.d.	n.d.	n.d.	n.d.	n.d.	-2.134	-0.094	-0.964	-3.04	-0.4475	-2.882	0.037	-0.817	0.684	-1.5215
hsa-miR-328	n.d.	n.d.	n.d.	n.d.	n.d.	n.d.	n.d.	n.d.	n.d.	n.d.	n.d.	0.0525	-0.152	0.285	0.982	0.2365	0.953	0.418	1.95	2.374	-1.5145
hsa-miR-331	n.d.	n.d.	n.d.	n.d.	n.d.	n.d.	n.d.	n.d.	n.d.	n.d.	n.d.	-1.364	n.d.	-0.413	-0.076	-0.6405	-0.418	-0.198	-0.637	0.9805	0.19
hsa-miR-335	n.d.	n.d.	n.d.	n.d.	n.d.	n.d.	n.d.	n.d.	n.d.	n.d.	n.d.	n.d.	n.d.	-0.5535	0.8295	0.1	-0.092	-0.4485	1.1155	0.617	-0.2735
hsa-miR-34a	6.4275	5.88	n.d.	n.d.	n.d.	n.d.	n.d.	0.597	0.0025	0.0285	0.4515	-4.706	-3.797	-0.2065	n.d.	n.d.	n.d.	n.d.	3.838	n.d.	n.d.
hsa-miR-372	n.d.	n.d.	n.d.	n.d.	n.d.	n.d.	n.d.	n.d.	n.d.	n.d.	n.d.	n.d.	n.d.	n.d.	n.d.	n.d.	-0.34	-0.238	0.673	0.393	0.313
hsa-miR-375	n.d.	n.d.	n.d.	n.d.	n.d.	n.d.	n.d.	n.d.	n.d.	n.d.	n.d.	n.d.	n.d.	n.d.	n.d.	n.d.	-0.633	-0.17	-0.529	-0.548	n.d.
hsa-miR-382	n.d.	n.d.	n.d.	n.d.	n.d.	n.d.	n.d.	n.d.	n.d.	n.d.	n.d.	n.d.	n.d.	n.d.	n.d.	n.d.	n.d.	n.d.	0.947	-0.606	-0.4455
hsa-miR-451	n.d.	n.d.	n.d.	n.d.	n.d.	n.d.	-0.067	n.d.	n.d.	n.d.	-1.697	0.495	0.1255	2.5805	-0.2925	-0.798	0.4455	-0.684	-0.298	-0.323	-0.6965
hsa-miR-9	0.3155	-0.8415	-2.108	-1.0435	-1.4755	-0.444	-0.6375	0.133	0.6005	0.3355	0.6365	-2.696	-0.987	0.391	1.751	1.803	0.388	0.63	1.2545	0.717	0.412
hsa-miR-92a	-0.4545	-0.168	-0.7085	-0.4735	-0.2665	-0.6335	-0.641	2.465	1.9955	2.332	2.485	-0.071	-0.994	0.307	1.335	1.069	n.d.	4.1495	0.076	-0.861	-0.318
hsa-miR-98	0.064	0.159	n.d.	n.d.	n.d.	n.d.	n.d.	n.d.	n.d.	n.d.	n.d.	n.d.	n.d.	n.d.	n.d.	n.d.	n.d.	n.d.	n.d.	n.d.	n.d.
mmu-miR-124a	n.d.	n.d.	n.d.	n.d.	n.d.	n.d.	n.d.	n.d.	n.d.	n.d.	n.d.	n.d.	n.d.	n.d.	n.d.	n.d.	n.d.	n.d.	n.d.	n.d.	n.d.
mmu-miR-93	n.d.	n.d.	n.d.	n.d.	n.d.	n.d.	n.d.	n.d.	n.d.	n.d.	n.d.	n.d.	n.d.	n.d.	-1.837	-1.383	-3.7535	-1.837	-2.959	-0.8235	-2.058
mmu-miR-96	0.383	-0.891	0.621	-0.718	0.689	0.047	-2.889	n.d.	-8.247	-0.253	0.085	-3.2405	-3.212	-2.237	n.d.	n.d.	n.d.	n.d.	n.d.	n.d.	n.d.
